# Supplementary material for: Integration of Light and Circadian Signaling in Plant Gene Regulatory Networks: Implications for Photomorphogenesis and Stress Adaptation
Source: Biology (Basel). 2025 Oct 8;14(10):1375. doi: 10.3390/biology14101375 (PMC12561488; doi:10.3390/biology14101375)
Supplement: Supplementary file 1 [file biology-14-01375-s001.zip]

Archive with 1 entries (1 files):
- biology-3797701-supplementary.xlsx
