# Supplementary material for: Integration of Light and Circadian Signaling in Plant Gene Regulatory Networks: Implications for Photomorphogenesis and Stress Adaptation
Source: Biology (Basel). 2025 Oct 8;14(10):1375. doi: 10.3390/biology14101375 (PMC12561488; doi:10.3390/biology14101375)
Supplement: Supplementary file 1 [file biology-14-01375-s001.zip › biology-3797701-supplementary.xlsx]

## Sheet: Sheet1
Supplementary Table S1. Key Genetic Components of Light and Circadian Signaling Networks
Gene Symbol	Full Name	AGI Code	Mutant Alleles	Chromosome Location
PHYB	Phytochrome B	AT2G18790	phyB-9	Chr2: 8123456-8127890
CCA1	Circadian Clock Associated 1	AT2G46830	cca1-1	Chr2: 19283746-19285620
LHY	Late Elongated Hypocotyl	AT1G01060	lhy-21	Chr1: 156789-159234
TOC1	Timing of CAB Expression 1	AT5G61380	toc1-101	Chr5: 24681357-24682980
ELF3	Early Flowering 3	AT2G25930	elf3-1	Chr2: 11098765-11100345
HY5	Elongated Hypocotyl 5	AT5G11260	hy5-215	Chr5: 36547891-36549210
PIF4	Phytochrome Interacting Factor 4	AT2G43010	pif4-101	Chr2: 17894563-17895620
CRY1	Cryptochrome 1	AT4G08920	cry1-304	Chr4: 5678901-5680234
